# Supplementary material for: Enhancing Aseptic Inflammation Resolution with 1-(2-Ethoxyethyl)-4-(pent-1-yn-1-yl)piperidin-4-yl Propionate: A Novel β-Cyclodextrin Complex as a Therapeutic Agent
Source: Molecules. 2024 Oct 30;29(21):5135. doi: 10.3390/molecules29215135 (PMC11547506; doi:10.3390/molecules29215135)
Supplement: Supplementary file 1 [file molecules-29-05135-s001.zip]

Archive with 1 entries (1 files):
- molecules-3277909-supplementary.pdf
